# Supplementary material for: A Novel Gene Expression Scoring System Predicts Recurrence in Non‐Muscle‐Invasive Bladder Cancer Patients
Source: Cancer Med. 2024 Nov 14;13(22):e70349. doi: 10.1002/cam4.70349 (PMC11561421; doi:10.1002/cam4.70349)
Supplement: Supplementary file 2 — Table S1. [file CAM4-13-e70349-s003.xlsx]

## Sheet: 論文
Table S1: Microarray analysis and univariate Cox regression analysis of 6 genes for disease recurrence in 89 patients
Genes	Gene expression			Univariate analysis
	FC	p value		HR	95% CI	p value
CDCA3	1.6	0.046		2.59	0.65-10.27	0.175
XRCC2	1.53	0.069		2.29	0.60-8.75	0.226
ANLN	1.56	0.049		2.08	0.51-8.50	0.307
MTHFD2	1.55	0.12		1.59	0.38-6.59	0.524
STMN1	1.74	0.011		2.29	0.75-7.05	0.148
DHCR24	1.51	0.174		1.26	0.38-4.17	0.71
Abbreviations: FC, fold change; HR, hazard ratio; CDCA3, cell division cycle-associated protein 3; XRCC2, X-ray repair cross-complementing 2; ANLN, anillin; MTHFD2, methylenetetrahydrofolate dehydrogenase 2; STMN1, stathmin 1; DHCR24, 24-dehydrocholesterol reductase
